# Supplementary material for: Predicting Microenvironment in CXCR4- and FAP-Positive Solid Tumors—A Pan-Cancer Machine Learning Workflow for Theranostic Target Structures
Source: Cancers (Basel). 2023 Jan 6;15(2):392. doi: 10.3390/cancers15020392 (PMC9856808; doi:10.3390/cancers15020392)
Supplement: Supplementary file 1 [file cancers-15-00392-s001.zip]

Archive with 6 entries (6 files):
- cancers-2003118-Supplementary.pdf
- FigureS1_Cancers.jpg
- FigureS2_Cancers.jpg
- FigureS3_Cancers.jpg
- FigureS4_Cancers.jpg
- FigureS5_Cancers.jpg
